# Supplementary material for: Ultrasound-Assisted Synthesis of Glycerol Carbonate Using Potassium-Modified Silicalite-1 as a Catalyst
Source: Molecules. 2025 Apr 2;30(7):1590. doi: 10.3390/molecules30071590 (PMC11990769; doi:10.3390/molecules30071590)
Supplement: Supplementary file 1 [file molecules-30-01590-s001.zip]

Archive with 1 entries (1 files):
- molecules-3529407-supplementary.pdf
